# Supplementary material for: Inherited ichthyoses: molecular causes of the disease in Czech patients
Source: Orphanet J Rare Dis. 2019 May 2;14:92. doi: 10.1186/s13023-019-1076-7 (PMC6498588; doi:10.1186/s13023-019-1076-7)
Supplement: Supplementary file 1 — Table S1. Patients’ clinical findings. (XLSX 23 kb) [file 13023_2019_1076_MOESM1_ESM.xlsx]

## Sheet: List1
Table A1: Patients´ clinical findings
	Clinical diagnosis	Collodion membrane	Ectropion/eclabion	Age at the time of study	Distribution of scaling	Scaling type	Erythema	Hyperlinearity on hands and feet	Hyperkeratosis	Defluvium	Other skin findings	Disease course	Extracutaneous involvement	Season changes
1	collodion baby	yes	yes/yes	6 weeks	arms and trunk	polygonal	pronounced on arms and trunk	yes	no	no	no	NI	no	NI
2	LI	yes	yes/yes	1,5 years	generalised, focally pronounced on trunk and legs	polygonal on trunk and legs, fine on face	no	yes	no	no	erythema intertrigo	NI	no	impairment in winter
3	collodion baby	yes	yes/yes	1 month	state after collodion membrane separation	without scaling	no	no	no	no	no	NI	no	NI
3 sister	CIE	yes	yes/yes	3 years	no	no	no	no	no	no	no	improvement with age	no	no
4	CIE	yes	yes/yes	4 years	pronounced on face and trunk	fine, whitish	pronounced on face	yes	no	no	no	improvement with age	no	no
5	CIE	yes	no/yes	11 years	pronounced on scalp and extremities	fine, whitish	focally	yes	elbows and knees	no	flexular hyperpigmentation, rhagades on extremites, eczema atopicum	improvement with age	Down syndrome, foramen ovale apertum	improvement in summer
6	CIE	NI	NI	35 years	NI	NI	NI	NI	NI	NI	NI	NI	NI	NI
7	CIE/LI	yes	yes/no	9 months	pronounced on trunk and legs	fine, whitish	pronounced on face, neck, and thorax	yes	no	no	eczema atopicum	NI	no	NI
8	CIE/LI	picture of harlequin fetus	yes/yes	6 years	pronounced on face, neck, and lower back	fine, whitish, polygonal on lower back	pronounced on face, neck, and trunk	yes	elbows, knees, and fetlock	no	hypetrophic scaring	improvement with age	no	impairment in sommer
9	CIE	yes	no/yes	9 years	generalised	fine, whitish	pronounced on face and trunk	yes	elbows, knees, and fetlock	no	hyperpigmentation of hyperkeratotic areas	continuous	no	impairment in summer
10	CIE	yes	NI	25 years	NI	NI	NI	NI	NI	NI	NI	NI	NI	NI
11	CIE	yes	yes/yes	4 years	pronounced on face and trunk	fine, whitish	pronounced on face	yes	flexurally	no	no	continuous	no	impairment in summer
11 sister	CIE	yes	yes/yes	2 years	pronounced on face, scalp, and legs	fine, whitish	pronounced on face	yes	no	no	eczema atopicum	continuous	no	impairment in summer
12	CIE	yes	yes/yes	5 months	skin folds	fine, whitish	skin folds	no	no	no	no	NI	no	NI
13	CIE/LI	yes	no/no	2 months	NI	fine, whitish	no	yes	no	no	no	NI	no	NI
14	CIE	yes	yes/yes	9 years	generalised	fine, whitish, brownich on neck	no	yes	elbows, knees, neck	no	eczema atopicum, hyperpigmentation of hyperkeratotic areas	continuous	myopia	impairment in summer
14 sister	CIE	yes	yes/yes	5 months	focally pronounced on face, scalp, back, buttock, and legs	fine, whitish	no	yes	no	no	no	continuous	no	NI
15	CIE	yes	yes/yes	9 months	pronounced on face and legs	fine, whitish	pronounced on face	yes	no	no	eczema atopicum	continuous	no	no
16	CIE	yes	yes/yes	16 years	pronounced on face, scalp, arms, back, and legs	fine, whitish, brownish on back and flexurally	pronounced on face	yes	elbows, knees, and ankles	no	hyperpigmentation of hyperkeratotic areas	improvement with age	mitral insuficiency	no
17	collodion baby	yes	yes/yes	5 weeks	generally	fine, whitish	no	no	no	no	no	NI	no	NI
18	CIE/LI	yes	no/no	44 years	pronounced on face, arms, and chest	fine, whitish, brownish on arms	face, neck, and chest	yes	no	yes	eczema atopicum	improvement with age	urinary incontince, brochitis chronica	improvement in spring and autumn
19	CIE	yes	yes/yes	6 years	NI	NI	NI	NI	NI	NI	NI	NI	NI	NI
20	CIE	partial (hyperkeratotic plate on trunk)	no/no	2 years	pronounced on face, scalp, axilles, and lateral parts of trunk	fine, whitish	pronounced on face, neck, and focally on trunk	dorsal parts of hands	knees	no	eczema atopicum	continuous	no	impairment in summer
21	CIE	yes	yes/yes	8 years	pronounced on face and focally on trunk	fine, whitish	pronounced on face and arms	yes	no	no	eczema atopicum	improvement with age	hypermetropia cum astigmatismo, pollinosis, ptosis on left eyelid	impairment in summer
22	CIE/LI	no	no/no	6 years	prononced on scalp and distal parts of the body	fine, whitish, polygonal on scalp	NI	NI	no	no	eczema atopicum	NI	femur-fibula syndrome	NI
23	CIE/LI	no	no/no	9 years	generalised	polygonal	NI	no	NI	NI	NI	NI	NI	NI
24	CIE/LI	no	no/no	2 months	prononced on face, abdomen, and lower back	fine, whitish	NI	NI	no	no	no	NI	no	NI
25	CIE/LI	yes	yes/yes	6 years	focally pronounced on face, trunk, and legs	fine, whitish, polygonal on extensor parts of legs	pronounced on face and trunk	yes	knees, fetlock	no	eczema atopicum, transversal scaring of trunk	improvement with age	asthma bronchiale	no
25 sister	CIE/LI	no	no/no	3 years	focally pronounced on face, scalp, and trunk	fine, whitish, polygonal on scalp	focally pronounced on face and trunk	yes	knees	no	eczema atopicum	continuous	no	no
26	CIE/LI	no	no/no	14 years	pronounced on face and legs	fine, whitish, polygonal on legs	pronounced on face	no	no	no	eczema atopicum	improvement with age	pedes plani, stp. Pedes calcaneovalgi	improvement in winter
27	CIE	no	no/no	5 years	face, scalp, neck, legs, and hands	fine, whitish	pronounced on face	no
28	LI	no	no/no	9 years	focally pronounced on face, scalp, back, and extremities	fine, whitish, polygonal, brownish on back and legs	no	no	flexurally	no	no	impairment with age	no	no
29	CIE/LI	yes	yes/no	13 years	generalised	fine, whitish, polygonal on lower back	pronounced on face, neck, trunk, focally on extremities	yes	axilles, knees, fetlock	yes	erosions on knees	improvement with age	hyperlipidemia	impairment in summer
29 brother	CIE/LI	yes	yes/no	14 years	pronounced on legs	fine, whitish	no	yes	elbows and wrists	no	no	improvement with age	no	no
30	CIE	no	yes/no	21 years	generalised	fine, whitish, focally polygonal	pronounced on face, axilles, focally on trunk and extremities	yes	knees, elbows, neck	yes	hyperpigmentation	impairment with age	no	impairment in sommer
31	LI	no	no/no	6 years	pronounced on scalp and extremities	polygonal on scalp and extensor parts of extremities	no	yes	no	no	no	impairmanent with age	no	impairment with summer
32	CIE/LI	partial (hyperkeratotic plates on trunk)	no/no	6 years	pronounced on face, trunk, and legs	fine, brownish, polygonal on extensor parts of extremities	pronounced on face, trunk, and axilles	yes	elbows, knees, wrists	no	no	impairment with age	no	impairment with winter
33	CIE	yes	no/no	1 year	pronounced on face, trunk, and upper extremites	fine, whitish	pronounced on face and trunk	yes	no	no	panaritium	continuous	no	no
34	CIE/LI	no	no/no	13 years	generalised	fine, whitish	face	NI	no	no	eczema atopicum	impairment with age	no	impairment with summer
35	CIE	yes	yes/yes	14 years	pronounced on face, scalp, neck, and trunk	fine, whitish, brownish on scalp, neck, and back	generalised	yes	knees, elbows	no	no	continuous	conjunctivitis	no
36	CIE	yes	no/no	2 months	generalised	fine, whitish	generalised	yes	no	no	no	continuous	no	no
37	CIE	yes	yes/yes	4 years	pronounced on face, scalp, and legs	fine, whitish, brownish on legs	generalised, pronounced periorbicularly	yes	no	no	no	continuous	no	improvement in sommer
38	CIE	yes	yes/yes	50 yers	NI	NI	NI	NI	NI	NI	NI	NI	NI	NI
38 sister	CIE	yes	yes/yes	63 years	generalised	fine, whitish	pronounced on face	yes	no	no	eczema atopicum , bacterial infection of the skin in childhood	continuous	osteoporosis	no
39	LI	NI	NI	36 years	NI	NI	NI	NI	NI	NI	NI	NI	NI	NI
40	LI	yes	yes/yes	18 months	generalised	focally polygonal, brownish	no	yes	knees	no	excoriations	impairment with age	no	impairment in sommer
41	LI	yes	no/no	4 years	focally	focally polygonal, brownish	no	no	axilles, laterally on neck, inguinary	no	no	improvement with age	no	no
42	CIE	yes	yes/yes	23 years	generalised	polygonal, brownish	no	NI	no	no	no	NI	polydactyly	NI
43	LI	NI	NI	16 years	pronounced on groins	polygonal, brownish	no	no	no	no	no	improvement with age	no	NI
44	LI	yes	yes/yes	7 years	generalised	brownish, polygonal on back and extremities	no	yes	no	no	no	impairment with age	no	impairment in winter
45	HI/CIE	harlequin foetus	yes/yes	3 years	generalised	polygonal	generalised	yes	flexurally, focally on trunk and extremities	partly	pruritus, ectropion, eclabion	impairment with age	no	impairment in sommer
46	HI/CIE	harlequin foetus	yes/yes	6 years	generalised	polygonal	generalised	NI	NI	yes	syndactyly on lower limbs, ectropion, eclabion	NI	malabsorption	NI
47	CIE	NI	no/no	7 years	pronounced on face, scalp, and neck	fine, whitish	generalised	yes	flexurally	no	no	NI	malabsorption	impairment in sommer
48	Hyperkeratosis	NI	NI	2 years	NI	NI	NI	NI	NI	NI	NI	NI	Ni	NI
49	Palmoplantar keratoderma, epidermolytic	no	no/no	38 years	no	no	no	no	palms and soles	no	blisters on soles	improvement with age	no	no
49 daughter	Palmoplantar keratoderma, epidermolytic	no	no/no	1 year	no	no	no	no	palms and soles	no	blisters on trunk	improvement with age	no	NI
50	Palmoplantar keratoderma, nonepidermolytic	no	no/no	3 months	focally	polygonal, whitish	no	no	palms and soles, flexurally	no	no	NI	agranulocytosis	NI
51	Ichthyosis, with epidermolytic hyperkeratosis	no	no/no	35 years	generalised	fine, whitish	generalised until puberty, focally on legs in adulthood	yes	flexurally	no	blisters until puberty	continuous	cold allergy	impairment in winter
52	Hyperkeratosis	NI	NI	27 years	NI	NI	NI	NI	NI	NI	NI	NI	NI	NI
53	Ichthyosis, with hyperkeratosis	no	no/no	16 years	pronounced on back and distal parts of legs	polygonal, whitish	yes	yes	palms, soles, knees, insteps, elbows, and abdomen	no	no	NI	no	no
54	Ichthyosis with confetti	yes	yes/yes	9 years	pronounced on scalp, ears, elbows, and knees	fine all over the body, focally polygonal	generalised	yes	palms and soles	no	fimosis, retention of testes, dysplasia of auricles	impairment with age	no	impairment in winter
55	IBS	no	no/no	11 years	no	no	no	no	elbows and knees	no	no	improvement with age	myopia	NI
56	IBS	no	no/no	8 years	no	no	no	no	elbows, knees, ankles, insteps	no	blisters on legs	improvement with age	no	impairment in summer
56 father	IBS	no	no/no	42 years	no	no	no	no	ankles	no	blisters on legs	improvement with age	no	impairment in summer
56 grandmother	IBS	no	no/no	67 years	focally pronounced	polygonal, whitish	arms and legs	no	ankles	no	blisters on legs	improvement with age	no	impairment in summer
57	XLI	yes	no/no	10 years	focally pronounced	brownish on forearms and legs	no	no	forearms and legs	no	no	NI	no	improvement in summer
58	XLI	yes	yes/yes	9 months	focally pronounced	polygonal, whitish	trunk and legs	no	no	no	no	improvement with age	no	improvement in summer
59	Netherton syndrome	no	yes/yes	2 years	pronounced on scalp and extremities	fine, whitish	generalised	yes	no	yes	eczema herepticatum, pruritus	imrovement with age	no	impairment in summer
LI: lamellar ichthyosis; CIE: congenital ichthyosiform erythroderma; HI: harlequin ichthyosis; IBS: ichthyosis bullosa of Siemens; XLI: X-linked ichthyosis; NI: no information.
